# Supplementary material for: A Novel Iflavirus Was Discovered in Green Rice Leafhopper Nephotettix cincticeps and Its Proliferation Was Inhibited by Infection of Rice Dwarf Virus
Source: Front Microbiol. 2021 Jan 8;11:621141. doi: 10.3389/fmicb.2020.621141 (PMC7820178; doi:10.3389/fmicb.2020.621141)
Supplement: Supplementary file 1 [file Data_Sheet_1.zip]

Archive with 19 entries (18 files):
- Supplementary Material Presentation/
- Supplementary Material Presentation/.DS_Store
- Supplementary Material Presentation/._.DS_Store
- Supplementary Material Presentation/._Supplementary Figure S1. The eggs of N. cincticeps.tiff
- Supplementary Material Presentation/._Supplementary Figure S2. PCR amplication of NcPSRV-1 in N. cincticeps.tif
- Supplementary Material Presentation/._Supplementary Table S1. Primers in this study.docx
- Supplementary Material Presentation/._Supplementary Table S2. Viral Sequences Selected for Phylogenetic Analysis and Sequence Alignments in This Study.docx
- Supplementary Material Presentation/._Supplementary Table S2.docx
- Supplementary Material Presentation/._Supplementary Table S3. Detection of NcPSRV-1 in N. cincticeps.xlsx
- Supplementary Material Presentation/Supplementary Figure S1.tiff
- Supplementary Material Presentation/Supplementary Figure S2.tif
- Supplementary Material Presentation/Supplementary Figure S3.pdf
- Supplementary Material Presentation/Supplementary Figure S4.pdf
- Supplementary Material Presentation/Supplementary Figure S5.pdf
- Supplementary Material Presentation/Supplementary Figure S6.pdf
- Supplementary Material Presentation/Supplementary Material.docx
- Supplementary Material Presentation/Supplementary Table S1.docx
- Supplementary Material Presentation/Supplementary Table S2.docx
- Supplementary Material Presentation/Supplementary Table S3.xlsx
