# Supplementary material for: A Novel Iflavirus Was Discovered in Green Rice Leafhopper Nephotettix cincticeps and Its Proliferation Was Inhibited by Infection of Rice Dwarf Virus
Source: Front Microbiol. 2021 Jan 8;11:621141. doi: 10.3389/fmicb.2020.621141 (PMC7820178; doi:10.3389/fmicb.2020.621141)
Supplement: Supplementary file 1 [file Data_Sheet_1.zip › Supplementary Material Presentation/Supplementary Table S3.xlsx]

## Sheet: Sheet1
Supplementary Table S3A. Detection of NcPSRV-1 in the fields populations N.cincticeps from different locations in China
Cities	Locations	Sampling time	No. of tested N.cincticeps	Infection rate of NcPSRV-1 (%) (Ct value<33)	Co-infection rate of NcPSRV-1 and NcNSRV-1 (%) (Ct value<33)	Co-infection rate of NcPSRV-1 and RDV (%) (Ct value<33)
Hangzhou, Zhejiang Province	(119.94°E，30.05°N)	May 11th, 2017	52	13.46	0	————
Jinhua, Zhejiang Province	(119.64°E，29.08°N)	May 25th, 2017	38	7.89	0	————
Wuhan, Hubei Province	(113.96°E，30.47°N)	June 16th, 2017	52	13.46	3.85	————
Hefei, Anhui Province	(116.78°E，31.72°N)	July 17th, 2017	53	15.09	1.89	0
Guiyang, Guizhou Province	(106.56°E，26.50°N)	August 3rd, 2017	72	25	0	0
Fuzhou, Fujian Province	(119.39°E，26.10°N)	September 6th, 2017	51	13.73	0	3.32
Changsha, Hunan Province	(113.17°E，28.18°N)	September 19th, 2017	48	16.67	0	0
Kaifeng, Henan Province	(114.45°E，34.80°N)	October 18th, 2017	39	7.89	0	0
Guangzhou, Guangdong Province	(113.35°E，23.15°N)	November 5th, 2017	52	1.92	1.96	0
Hechi, Guangxi Province	(108.05°E，24.69°N)	December 3rd, 2017	40	20	0	0
Supplementary Table S3B. Detection of NcPSRV-1 in the laboratory populations A and B of N.cincticeps
Populations	Collecting time	Sampling time	No. of tested N.cincticeps	Infection rate of NcPSRV-1(%) (Ct value<33)
Laboratory populations B	November, 2015	May 31th, 2017	50	56
Laboratory populations A	October, 2014	April 17th, 2017	50	88
Laboratory populations A	October, 2014	August 19rd, 2017	50	96.16
Laboratory populations A	October, 2014	May 21th, 2018	48	100
Laboratory populations A	October, 2014	November 4th, 2019	52	100
Laboratory populations A	October, 2014	September 29th, 2020	46	100
Supplementary Table S3C. Detection of NcPSRV-1 and RDV in the laboratory population C of N.cincticeps
Population	Collecting time	Sampling time	No. of tested N.cincticeps	Infection rate of NcPSRV-1 (%) (Ct value <33)	Infection rate of RDV (%) (Ct value <33)	Co-infection rate of NcPSRV-1 and RDV (%) (Ct value <33)
Laboratory populations C	November, 2015	May 17th, 2017	42	9.52	45.24	7.14
